# Supplementary material for: Navigating the sustainability landscape: a systematic review of sustainability approaches in healthcare
Source: Implement Sci. 2018 Feb 9;13:27. doi: 10.1186/s13012-017-0707-4 (PMC5810192; doi:10.1186/s13012-017-0707-4)
Supplement: Supplementary file 1 — Data extraction form. Full data extraction details for each method. (XLSX 30 kb) [file 13012_2017_707_MOESM1_ESM.xlsx]

## Sheet: Included Methods Table
Author	Year	Name	Method	Purpose	Sustainability aim	Healthcare setting	Target Use	Scoring Mechanism	Target user	Sustainability Outcome assessed	Definition of Sustainability	When Sustainability is assessed in the method? Retrospective, Prospective, or Formative vs summative.	Sustainability Link with Implementation? Linear (following implementation or after funding ends) or concurrent (dynamic)	Theorhetical underpinnings/ theorhetical links	Development Details
Alexander, J.A. et al.	2003	The model fo rcommunity health partnership sustainability	Model	To provide practical guidelines for partnership sustainability by (1)	Guidance	Community healthcare	Healthcare interventions or programmes	none	Not specified	Continued Health Benefits, Capacity Built	Sustainability is built on the value that collaborative capacity adds to the community and community health and on the collaborative processes through which this value is created	Prospective	Concurrent	Open Systems theory	Case studies, Interviews
Amaya, A. et al.	2014	Conceptual framework for sustainability	Conceptualisation/Conceptual Framework	to identify themes and relationships emerging from the data to identify recommendations to inform decision-makers on priorities	Evaluation	Public health	Healthcare interventions or programmes	none	Researchers	Continued Health Benefits, Continued Programme Activities	The ability of the government to manage health programmes long term without depending on the intervention of external bodies for technical or financial support	Prospective	Concurrent	Not stated	Literature review. Draws on the strengths of Olsen's and Gruen et al.'s frameworks
Ament, S. et al.	2014	Strategies to sustain improvements in hospital practice	Strategy	To suggest post-implementation strategies which are valuable in sustaining implementation successes	Guidance, planning	Acute Healthcare	Healthcare interventions or programmes	none	Planners, managers, practitioners	Continued Health Benefits	Sustainability of change exists when a newly implemented innovation continues to deliver the achieved benefits over a longer period of time and definitely does not return to the previous processes, even after the implementation project is no longer actively carried out	Prospective	Linear	Not stated	Interviews
Atun, R. et al.	2010	A conceptual framework for analysing integration of targeted health interventions into health systems	Model	to analyse and map for different health programmes the nature and extent of integration in different settings, along with the factors that influence the integration process. This framework can be used when undertaking literature reviews, programme reviews, detailed country case studies to explore how novel health interventions and health systems interact, or programme planning at the national or …	Planning and Evaluation	Non-specified Healthcare setting	Healthcare organisations or systems	None	Policy Makers, Pracititioners, Researchers	Continued Programme Activities	Integration of an intervention into broader health system governance functions will involve alignment with existing regulatory mechanisms, creation of unified accountability frameworks, integration of reporting, and establishment of a common performance management system.	Prospective, Retrospective	Concurrent	Complexity theory, Diffusion of Innovations	Literature review, Professional expertise
Azeredo, B.T. , et al.	2017	Framework for investigating the sustainability of ARV provision	Framework	To structure data collection and analysis	Planning, Evaluation	Public health	Healthcare interventions or programmes	Likert Scale	Not specified	Continued Health Benefits, Continued Programme Activities, Recovering Costs	For the purposes of this study, sustainability was defined as an attribute of an intervention, program or policy that emerges from the implementation process by means of the routinizationand standardization of a set of durable activities and resources aimed at program-related objectives.	Prospective	Concurrent	Not stated	Professional expertise, Interviews, piloting
Blackford, J. & Street, A.	2012	The Advance Care Planning-Service Evaluation Tool (ACP-SET)	Tool	to assist community-based palliative care services in Australia to establish a sustainable system-wide ACP Model relevant to their local context.	Evaluation	Community healthcare	Healthcare interventions or programmes	None	Nurses	Continued Programme Activities	Not stated	Prospective, Retrospective	Linear	Not stated	Documentary analysis, Interviews, Observation
Blanchet, K. & Girois, S.	2013	The Sustainability Analysis Process (SAP)	Process	To allow conceptualizing and measuring sustainability of health systems in low-income countries and fragile states.	Evaluation	Non-specified Healthcare setting	Healthcare organisations or systems	Rating- 0%-100%	Evaluators, researchers	Continued Health Benefits, Continued Programme Activities	Not stated	Prospective, Retrospective	Concurrent	Not stated	Literature review, informed by previous industry method and the CSSA
Bray, P. et al.	2009	Sustainability Pyramid Model	Model	To propose a series of practice characteristics that constitute critical elements for QI sustainability activities which are weighted by importance	Planning	Community healthcare	Healthcare interventions or programmes	None	Not specified	Continued Programme Activities	Not stated	Prospective	Concurrent	Not stated	Interviews, Literature review
Brinkenhoff & Goldsmith	1992	The analytical framework for Institutional sustainability	Framework	To analyze the generic conditions for sustaining institutions in general and provide suggested strategies	Evaluation	Non-specified Healthcare setting	Healthcare organisations or systems	none	Not specified	Continued Health Benefits, Continued Programme Activities, Recovering Costs	It is the ability of an organization to produce outputs of sufficient value so that it acquires enough inputs to continue production at a steady or growing rate.	Prospective	Concurrent	Institutional theory	Builds on systems concepts, organizational contingency theory
Chambers, D. et al.	2013	The Dynamic Sustainability Framework	Framework	Maximizing the fit between interventions, practice settings, and the broader ecological system over time. The DSF is intended to suggest a new paradigm to consider the long-term use and ongoing improvement of interventions, recognizing the limitations of the evidence base made available through efficacy and effectiveness trials, and allowing that continuous exposure of the intervention to new pop…	Evaluation	Non-specified Healthcare setting	Healthcare interventions or programmes	None	Practitioners, Researchers	Continued Health Benefits	To what extent an evidence-based intervention can deliver its intended benefits over an extended period of time after external support from the donor agency is terminated.	Prospective, Retrospective	Concurrent	Continuous Quality Improvement (CQI), system dynamics, complexity theory, adaptive management, and the Evidence Integration Triangle [30], Ecology	Literature review, Professional expertise
Dauphinee, W. & Reznick, R.	2011	Framework for guiding change and managing and monitoring a successful multicentered network.	Framework	Framework presented for analyzing, designing, and sustaining a national simulation network. It emphasizes the need for an iterative approach and identifies the success factors that can facilitate the adoption of a national simulation network for use in professional credentialing and licensure.	Evaluation	Non-specified Healthcare setting	Healthcare organisations or systems	None	Not specified	Continued Programme Activities	Not stated	Prospective	Concurrent	Not stated	not specified
Dominick, G.M. et al.	2016	ENRICH Sustainability Survey	Tool	To identify Residential children’s homes (RCHs) that sustained PA promoting environments.	Evaluation	Public health	Healthcare interventions or programmes	Likert Scale	Not specified	Continued Programme Activities	Maintenance of Physical Activity (PA)-related activities implemented after the active intervention period, perceived ease of implementation of PA activities, perceived permanence of PA-related environmental changes, and prediction of future maintenance of PA-related environmental changes.	Prospective, Retrospective	Concurrent	Not stated	Informed by the sustainability assessment (Saunders, 2012)
Dorsey, S. et al.	2014	NINR Logic Model for Center Sustainability	Framework	Theoretical framework for developing, implementing, and evaluating the short-, medium-, and long-term impact of the centers individually and the NINR centers program collectively. Provide guidance for other scientists who wish to develop and sustain a center or plan for the sustainability.Provides a high-level view of the many components that must be considered in order to plan a center. of a cen…	Planning and Evaluation	Non-specified Healthcare setting	Healthcare interventions or programmes	None	Researchers	Continued Programme Activities	Not stated	Prospective	Concurrent	Evaluation theory	Professional expertise
Edwards, J. C. et al.	2007	Catholic Healthcare partners HF-GAP Sustainability Assessment (AHRQ)	Checklist	To trigger planning for sustainability early in a project’s design	Planning	Non-specified Healthcare setting	Healthcare interventions or programmes	Ratings: –1: Problem; 0: Neither Positive nor Negative; 1: Strength	Directors	Continued Health Benefits, Continued Programme Activities, Capacity built	“the capacity to collaborate, to make developmental progress in realizing partnership objectives, and to secure a stable financial base.”	Prospective	Concurrent	Diffusion of Innovations	Literature review
Feldstein, A.C. & Glasgow, R.E.	2008	Practical, Robust Implementation and Sustainability Model (PRISM)	Model	To enhance implementation and sustainability and to help conceptualize, implement, and evaluate health care improvement programs	Evaluation	Non-specified Healthcare setting	Healthcare interventions or programmes	None	Decision makers, Researchers	Continued Programme Activities	Not stated	Prospective, Retrospective	Concurrent	Model for Improvement, Diffusion of Innovations	Literature review, Professional expertise
Finch, T.L. et al.	2012	Technology Adoption Readiness Scale (TARS)	Tool	To enable researchers and practitioners to quantify a range of processes proposed by the NPT to contribute to the successful normalisation of e-health, either as a ‘diagnostic’ tool or for evaluation purposes. This project aimed to develop a simple structured research instrument that could be used in other contexts.	Evaluation	E-health	Healthcare interventions or programmes	Likert Scale	Practitioners, Researchers	Continued Programme Activities	Normalisation is considered to be an ongoing cycle of activity aimed at making a new practice ‘fit in’ with the work of individuals and their context of practice, but when a practice ceases to be ‘new’ or no longer requires additional effort, it may be framed as having become ‘normalised’.	Prospective, Retrospective	Concurrent	Normalization Process Theory, Theory of Planned behaviour	Literature review, Meta-analysis, Professional expertise, Questionnaires
Fleiszer et al.	2015	Framework for the sustainability of healthcare innovations	Framework	To guide data collection and content analysis	Guidance	Acute Healthcare	Healthcare interventions or programmes	none	Researchers	Continued Health Benefits, Continued Programme Activities, Further development (adaptation)	“Innovation sustainability” as a process that emerges from and succeeds innovation implementation, wherein improvements are maintained, new ways of working become routine, surrounding systems are transformed in support, and the innovation may even be developed, over a period of time appropriate to a given situation.	Prospective	Concurrent	Organizational learning theory	Literature review, Concept analysis
Ford, J.H. et al.	2015	Strategies to Sustain Use of A-CHESS	Strategy	Suggests strategies to be used to sustain the use a mobile app	Guidance	Non-specified Healthcare setting	Healthcare interventions or programmes	None	Not specified	Continued Programme Activities	Sustainability was defined as whether the agency continued to use A-CHESS (or another mHealth intervention) after the end of the Consortium in December 2014.	Prospective	Concurrent	Self-determination theory	Interviews
Fox, A. et al.	2015	The sustainability of innovation theoretical framework	Framework	To guide research, determine variables, influence data analysis	Guidance and Evaluation	Non-specified Healthcare setting	Healthcare interventions or programmes	none	Policy makers, Mangers, Researchers	Continued Programme Activities	Not stated	Prospective	Concurrent	Diffusion of Innovations	Literature review, informed by Chambers's DSF.
Goodman et al.	1993	Level of Institutionalisation (LoIn) Scale	Tool	To measure the extent of program integration into an organisation	Evaluation	Public health	Healthcare interventions or programmes	Likert Scale	Practitioners, Researchers	Continued Programme Activities	Institutionalisation is the extent to which a program becomes imbedded with the host organisation so that the program becomes sustained and durable	Retrospective	Linear	Open Systems theory	Questionnaires, Factor analysis
Goodman, R. & Steckler, A.	1989	Model for Program Institutionalisation	Model	Demonstrate how health promotion programs worthy of longevity may become institutionalised. Guide program design and evaluation.	Planning and Evaluation	Public health	Healthcare interventions or programmes	None	Not specified	Continued Programme Activities	Attainment of longevity	Retrospective	Linear	Diffusion of Innovations	Documentary analysis, Interview, Literature review, Observation
Gruen, R.L. et al	2008	Model of health-programme sustainability	Model	Proposes a model of health-programme sustainability based on context and resource availability, encompassing health concerns, interventions, and drivers, and emphasising dynamic interactions between components	Planning and Evaluation	Non-specified Healthcare setting	Healthcare interventions or programmes	none	Evaluators, Planners	Continued Health Benefits, Continued Programme Activities, Capacity Built, Further development (adaptation)	Health program sustainability is the ultimate manifestation of a complex web of inter-relations between health concerns, stakeholders, resources, and actions analogous to an ecosystem. Health-programme sustainability is therefore related to the general concept of local applicability, and health programmes need to be adapted to changing circumstances or diff erent locations	Prospective	Concurrent	Complexity Theory	Literature review
Hanson, D. et al.	2005	A systematic ecological framework to design sustainable interventions	Framework	To design sustainable, community-based, safety promotion interventions	Planning	Public health	Healthcare interventions or programmes	none	Not specified	Continued Health Benefits, Continued Programme Activities, Capacity Built, Further development (adaptation)	To expend sufficient resources to maintain the desired outcomes. To reinvent themselves in the face of changing envrionments, social and politcal contextual factors.	Prospective	Concurrent	Ecological Theory	Literature review
Hodge L.M. & Turner, K.M.T.	2016	A Conceptual Framework of Supporting Factors	Framework	To guide and evaluate capacity building in EBP implementation and sustainment in low-resource community settings	Planning and Evaluation	Community healthcare	Healthcare interventions or programmes	None	Evaluators, researchers	Continued Programme Activities	The continued use of programs in usual practice	Prospective, Retrospective	linear	Diffusion of Innovations	Systematic review
Isabalija, S.R. et al.	2013	Framework for e-medicine sustainability	Framework	Framework to facilitate the development, implementation, and sustainability of e-medicine. The sustainability conceptual model developed will help in providing e-medicine professionals with grounded, reliable, and valid information on which to build their sustainability efforts in an intentional, cohesive, comprehensive, and efficient way.	Planning	E-health	Healthcare interventions or programmes	None	Practitioners	Continued Programme Activities	Sustainability is the capacity of programs to continuously respond to community issues and maintenance of focus on set goals	Prospective	Concurrent	Sustainability Network Theory	Interviews, Questionnaires
Iwelunmor, Jet al.	2016	A conceptual framework	Framework	Brings attention to sustainability as a core component embedded within the overall life cycle of an intervention that evolves through time.	Planning	Public health	Healthcare interventions or programmes	None	Policy makers, Researchers	Continued Health Benefits, Continued Programme Activities, Capacity built	(1) continued benefits to those who re- ceived health services when the program started and to new participants when the supporting funds are discon- tinued; (2) continued implementation of a program activities in an organization following the discontinu- ation of the program financial support; and (3) com- munity empowerment to improve their health by continuing the activities of a finished prog…	Prospective	Concurrent	Complexity Theory	Systematic review
Johnson et al	2004	A Sustainability Planning Model	Model	This sustainability planning model addresses two sets of sustainability factors known to be associated with success in sustaining an innovation. One set of factors concerns the capacity of prevention systems to support sustainable innovations. The other concerns the extent to which a particular innovation is sustainable.	Planning	Non-specified Healthcare setting	Healthcare organisations or systems	None	Practitioners, Researchers	Continued Health Benefits, Continued Programme Activities, Further development (adaptation)	we define sustainability as ‘the process of ensuring an adaptive prevention system and a sustainable innovation that can be integrated into ongoing operations to benefit diverse stakeholders.’	Prospective	Concurrent	Intervention (Program) Theory	Professional expertise, Systematic review
Knight, T. et al	2001	A framework for evaluating the sustainability of collaborative working	Framework	The framework is proposed as being appropriate for the formative evaluation of future collaborative initiatives. Framework for the analysis of collaborative working – one oriented to the management of value attributed to collaborative organizing efforts	Evaluation	Public health	Healthcare interventions or programmes	None	Practitioners	Continued Programme Activities	Sustainability is an expression both of the value that collaborative working arrangements command and of the capacity of a collaborative venture to command support as a valued enterprise.	Prospective	Concurrent	Network Theory	Case studies, Documentary analysis
Leffers, J. & Mitchell, E.	2011	Conceptual Framework for Partnership and Sustainability in Global Health Nursing.	Framework	This conceptual framework will offer nurses important guidance for global health nursing practice. This model offers a theoretical framework for partnership and sustainability for nurses who participate in global efforts	Guidance	Public health	Healthcare interventions or programmes	None	Nurses	Continued Programme Activities, Capacity built	‘‘the ability of a project to continue to function effectively, for the foreseeable future, with high treatment coverage, integrated into available health care services, with strong community ownership using resources mobilized by the community and government’’ WHO deinfition	Prospective	Concurrent	Not stated	Interviews, Literature review
Lennox, L. et al.	2017	The Long Term Success Tool	Tool	To support those implementing improvements reflect on 12 key factors to identify risks and prompt actions to increase chances of sustainability over time	Planning	non-specified Healthcare setting	Healthcare interventions or programmes	none	Researchers, Managers, Practitioners, patients, community members	Continued Health Benefits, Continued Programme Activities, Capacity Built, Further development (adaptation)	A dynamic process where staff and others involved have the capacity and capability to monitor and modify activities and interventions in relation to the health benefits they wish to achieve and in response to threats and opportunities that emerge over time. As sustainability is being seen as a process and not an end point, this definition does not include a specific timeframe for sustainability	Prospective	Concurrent	Not stated	Informed by the NHS SM. Scoping review, group discussions, stakeholder engagement event, interviews, small scale trialling and piloting
Luke, D.A.	2014	Program Sustainability Assessment Tool (PSAT)	Tool	To assess and plan for sustainability risks and develop an action plans. Instrument for assessing the capacity for program sustainability of various public health and other programs.	Planning and Evaluation	Public health	Healthcare interventions or programmes	Likert Scale	Evaluators, Managers, Practitioners, Researchers	Continued Programme Activities	Not stated	Prospective, retrospective	Concurrent	Not stated	Informed by the Program sustainability assessment framework. Literature review, Concept mapping, Piloting
Maher, L. et al.	2004	NHS III Sustainability Model	Model	To predict the likelihood of sustainability and guide teams to things they could do to increase the chances that the change for improvement will be sustained	Guidance and Evaluation	Non-specified Healthcare setting	Healthcare interventions or programmes	Weighted Scoring	Practitioners	Continued Health Benefits, Continued Programme Activities	‘when new ways of working and improved outcomes become the norm’.	Prospective	Concurrent	Not stated	Action research approach
Mancini, J.A. & Marek, L.I.	2004	Model of community-based program sustainability/Program Sustainability Index (PSI)	Model	To evaluate community-based program sustainability	Evaluation	Community healthcare	Healthcare interventions or programmes	3 point scale	Practitioners	Continued Health Benefits	Sustainability is the capacity of programs to continuously respond to community issues. A sustained program maintains a focus consonant with its original goals and objectives, including the individuals, families, and communities it was originally intended to serve. Programs ebb and flow and wax and wane regarding the breadth and depth of their programming. Some contract and others expand, whereas…	Prospective	Concurrent	Intervention (Program) theory	Literature review, Professional expertise
May, C. & Finch, T.	2009	Normalization Process Theory	Framework	To explore the social organization of the work (implementation), of making practices routine elements of everyday life (embedding), and of sustaining embedded practices in their social contexts (integration).	Evaluation	Non-specified Healthcare setting	Healthcare interventions or programmes	None	Not specified	Continued Programme Activities	By normalization, we mean the work that actors do as they engage with some ensemble of activities (that may include new or changed ways of thinking, acting, and organizing) and by which means it becomes routinely embedded in the matrices of already existing, socially patterned, knowledge and practices.	Prospective	Concurrent	Normalization Process Theory	Informed by the Normailisation process Model
May, C. et al	2007	Normalisation process Model	Model	The Normalization Process Model generates hypotheses about the factors that affect the course of normalization processes. The Normalization Process Model is a theoretical model that assists in explaining the processes by which complex interventions become routinely embedded in health care practice. It offers a framework for process evaluation.	Evaluation	Non-specified Healthcare setting	Healthcare interventions or programmes	None	Not specified	Continued Programme Activities	By normalization, we mean the work that actors do as they engage with some ensemble of activities (that may include new or changed ways of thinking, acting, and organizing) and by which means it becomes routinely embedded in the matrices of already existing, socially patterned, knowledge and practices.	Prospective	Concurrent	Normalization Process Theory	Interviews
Melnyk & Fineout-Overholt	2011	The ARCC (Advancing Research and Clinical practice through close Collaboration) model	Model	To provide health care systems with a conceptual framework to guide system-wide implementation and sustainability of EBP for the purpose of improving quality of care and patient outcomes.	Planning and Evaluation	Non-specified Healthcare setting	Healthcare organisations or systems	None	Directors, Managers, Nurses, Practitioners, Researchers	Continued Programme Activities	not stated	Prospective	Concurrent	Not stated	Informed by control theory and cognitive behavioral theory, Literature review, Professional Expertise
Nelson, D.E. et at.	2007	The five basic elements of program sustainability	Model	To suggest five basic elements of program sustainability for tobacco control programs, to understand the factors associated with success	Planning	Public health	Healthcare interventions or programmes	none	Not specified	Continued Programme Activities	maintaining adequate service coverage that will provide continuing control of a health problem, con- tinuing to deliver benefits over a long period of time, becoming institutionalized within an organization, and continuing to respond to community issues.	Retrospective	Linear	Open systems theory	not specified
Nystrom, M.E. et al	2014	Strategies to facilitate implementation and sustainability of large system transformations	Strategy	to propose strategies to facilitate implementation and sustainability of large system transformations	Guidance	Non-specified Healthcare setting	Healthcare interventions or programmes	None	Not specified	Continued Programme Activities	Not stated	Prospective	Concurrent	Theory of change	Documentary analysis, Interviews, Observation
Okeibunor, J. et al.	2012	A model for evaluating the sustainability of community-directed treatment with ivermectin	Model	The model is designed to provide critical indicators of project performance of the model to implementing, coordinating, and funding partners	Evaluation	Public health	Healthcare interventions or programmes	Graded scale	Not specified	Continued Programme Activities	CDTI activities in an area are sustainable when they continue to function effectively for the foreseeable future, with high treatment coverage, integrated into the available healthcare service, with strong community ownership, using resources mobilized by the community and the government.	Prospective	Concurrent	Not stated	Professional expertise
Olsen, I. T.	1998	Sustainability of health care: A framework for analysis	Framework	A conceptual framework which can be used to study the sustainability of health services in developing countries	Evaluation	Non-specified Healthcare setting	Healthcare interventions or programmes	None	Not specified	Continued Health Benefits, Continued Programme Activities	A health service is sustainable when operated by an organisational system with the long term ability to mobilize and allocate sufficient and appropriate resources for activities that meet individual or public health needs/demands.	Retrospective	linear	Open Systems theory	Literature review, Professional expertise
Parand, A.	2012	Strategies to sustain Safer Patient Initative (SPI)	Strategy	Recommends strategies to facilitate the sustainability of a quality and safety improvement collaborative: the Safer Patients Initiative (SPI) and its successes.	Guidance	Non-specified Healthcare setting	Healthcare interventions or programmes	None	Not specified	Continued Health Benefits, Continued Programme Activities	Not stated	Prospective	Concurrent	Continuous Quality Improvement	Interviews
Persaud, D	2014	The ELIAS (Enhancing Learning, Innovation, Adaptation, and Sustainability) Performance Management Framework	Framework	The ELIAS framework is designed to improve the sustainability of health care organizations. ELIAS framework represents a powerful tool that can be used by managers to assess, develop, and implement evidence-based practices and innovations within health care organizations, which also has the important added benefit of enhancing the organization’s ongoing sustainability.	Planning and Evaluation	Non-specified Healthcare setting	Healthcare organisations or systems	None	Managers, Policy makers	Continued Health Benefits, Continued Programme Activities, Further development (adaptation)	A sustainable healthcare organisation can be defined as one that efficiently achieves its strategic goals while providing effective,equitable,evidence-informed,high-quality health services in a manner that allows for continuous adaptation to the environmental and coevolution with it	Prospective	Concurrent	Complexity Theory	Literature review
Racine, D.P.	2006	Model of sustaining innovations in their effectiveness	Model	To suggest a comprehensive conceptual framework of programmatic, organizational, and environmental factors that may shape the circumstances for sustaining and replicating effectiveness.	Planning	Non-specified Healthcare setting	Healthcare interventions or programmes	none	Not specified	Continued Health Benefits	Not stated	Prospective	Concurrent	Diffusion of Innovations, absorptive capacity	Literature review
Rasschaert et al.	2014	Conceptual framework on sustainability of community-based programmes.	Conceptualisation/Conceptual Framework	to explore the data retrieved and to identify factors influencing the sustainability of the CAG Model	Guidance and Evaluation	Community healthcare	Healthcare interventions or programmes	none	Researchers	Continued Programme Activities	‘‘... the capacity to maintain programme services at a level that will provide ongoing prevention and treatment for a health problem after termination of major financial, managerial and technological assistance from an external donor’’	Prospective	Concurrent	Not stated	Literature review. Draws upon the work of Schell et al. [10] and Sarriot et al. [11].
Roy et el.	2016	Framework for Sustained Retention	Framework	To understand sustained retention, highlight barriers specific to sustained retention, and review interventions addressing long term, sustained retention in HIV care with a focus on sub-Saharan Africa	Planning	Public health	Healthcare interventions or programmes	none	Policy makers, Researchers	Continued Programme Activities	Not stated	Prospective	Concurrent	Ecological Theory	Literature review
Rudd, R. E. et al.	1999	A five-stage model for sustaining a community campaign	Model	The five stage model offers a mechanism for expanding the life of a campaign	Planning	Community healthcare	Healthcare interventions or programmes	none	Not specified	Continued Programme Activities	not stated	Prospective	Concurrent	Ecological Theory	Professional Expertise
Sarriot, E.G. et al.	2004	Child Survival Sustainability Assessment (CSSA) framework and process	Framework	The CSSA methodology proposes both a framework to approach systematically the dimensions of evaluation on which progress will be measured, and a process for a participatory sustainability assessment with communities and local partners.	Planning and Evaluation	Community healthcare	Healthcare organisations or systems	Mapping	Not specified	Continued Health Benefits, Capacity Built	Sustainability is defined as a contribution to the development of conditions enabling individuals, communities, and local organizations to express their potential, improve local functionality, develop mutual relationships of support and accountability, and decrease dependency on insecurere sources (financial, human, technical, informational), in order for local stakeholders to negotiate their res…	Prospective, Retrospective	Concurrent, Linear	Complexity theory	not specified
Sarriot, E.G. et al. Manual	2009	The Sustainability Framework	Framework	to organize thinking about sustainability as well as inform planning, management, and evaluation of activities in order to improve and maintain health outcomes at a population level.	Guidance, Planning, Evaluation	Community healthcare	Healthcare organisations or systems	none	Managers, Planners, Evaluators	Continued Health Benefits	sustainability is the ability to sustain population health outcomes	Prospective, Retrospective	Concurrent, Linear	Ecological Theory, Complexity theory	Literature review
Saunders, R.P.	2012	LEAP Sustainability Assessment	Framework	To assess sustainability of the Lifestyle Education for Activity Program (LEAP)	Evaluation	Public health	Healthcare interventions or programmes	none	Not specified	Continued Programme Activities	Maintenance or continued presence of the essential elements at follow-up	Retrospective	Linear	Not stated	Literature review, Case study, Guided by implementation methods
Savaya, R.	2009	Projected Likelihood of Project’s Continuation	Tool	To examine projected sustainability and its predictors along a continuum	Evaluation	Community healthcare	Healthcare interventions or programmes	Likert Scale	Not specified	Continued Programme Activities	The continuation of the program and/or its becoming an integral part of the organization	Retrospective	Linear	Not stated	Literature review
Schalock, R. et al.	2016	Sustainability model	Model	To consider what factors drive the organization’s ability to both adapt successfully to change and provide a range of sound service delivery opportunities and practices that result in valued outcomes	Planning	Non-specified Healthcare setting	Healthcare organisations or systems	none	Not specified	Continued Health Benefits, Continued Programme Activities	Adapting successfully to change and providing a range of valued service delivery opportunities and practices in an effective and efficient manner	Prospective	Concurrent	Continuous Quality Improvement	Literature review
Scheirer and Dearing	2011	A Generic Conceptual Framework for Sustainability	Framework	To guide the research agenda. To guide researchers and funders of public health programs in making explicit and transparent decisions about research methods and clearly reporting their methods in publications, thereby enabling accumulation of findings about sustainability.	Guidance	Public health	Healthcare interventions or programmes	none	Researchers, decisions makers	Continued Health Benefits, Continued Programme Activities	Sustainability is the continued use of program components and activities for the continued achievement of desirable program and population outcomes.	Prospective	Linear	Diffusion of Innovations	Group Discussion and Workshop. Professional Expertise
Schell, S.F. et al.	2013	Capacity for sustainability framework	Framework	The framework presents domains for public health decision makers to consider when developing and implementing prevention and intervention programs	Planning and Evaluation	Public health	Healthcare interventions or programmes	None	Decision Makers, Evaluators, Managers, Researchers	Continued Health Benefits, Continued Programme Activities, Capacity Built	Sustainability is the ability to maintain programming and its benefits overtime.	Prospective	Concurrent	Not stated	Literature review, Concept mapping
Shediac-Rizkallah & Bone	1998	Conceptual framework for planning for sustainability of community based health programs	Framework	An organizing framework for conceptualizing and measuring sustainability and tentative guidelines to facilitate sustainability in community programs	Planning	Community healthcare	Healthcare interventions or programmes	None	Community members, Researchers	Continued Health Benefits, Continued Programme Activities, Capacity Built, Further development (adaptation)	Sustainability thus appears to be a multidimensional concept of the continuation process. For example, an entire program may be continued under its original or an alternate organizational structure, parts of the program may be institutionalized as individual components, or there may be a transfer of the whole or parts to community ownership.	Prospective	Concurrent	Complexity theory, Diffusion of Innovations	Literature review
Shigayeva, A. & Coker, R.	2015	Conceptual framework to support analyses of sustainability of communicable disease programmes.	Conceptualisation/Conceptual Framework	To support analyses of sustainability of communicable disease programmes	Evaluation	Public health	Healthcare interventions or programmes	none	Not specified	Continued Health Benefits, Further development (adaptation)	We define a sustainable communicable disease programme as continuously effective in reducing a disease problem, and responsive and adaptive to changes in the nature of disease epidemics (actual or perceived), population needs or contextual environment.	Prospective, Retrospective	Concurrent	Complexity theory	Systematic review
Sivaram, S. & Celentano, D.D.	2003	Conceptual framework to develop a strategy that will facilitate sustainability	Conceptualisation/Conceptual Framework	To develop a strategy that will facilitate sustainability of outreach worker efforts in AIDS prevention	Guidance, planning	Community healthcare	Healthcare interventions or programmes	none	Not specified	Continued Programme Activities	The ability of activities to continue appropriate to the local context after withdrawal of external funding	Prospective	Concurrent	Diffusion of Innovations	Questionnaires, interviews
Slaghuis, S.S. et al.	2011	A framework and a measurement instrument for sustainability of work practices in long-term care	Framework	The theoretical framework offers a valuable starting point for the analysis of sustainability on the level of actual changed work practices. The instrument can be used in the evaluation of improvement projects.	Evaluation	Community healthcare	Healthcare organisations or systems	Likert scale	Not specified	Continued Programme Activities, Further development (adaptation)	Sustain- ability can then be seen as a dynamic process in which actors in a targeted work practice develop and/or adapt the organizational routines to a new work method. Routinization: this involves the sustenance of the organizational routine(s) for a work practice through the mutual reinforcement of principles and practices. Institutionalization as the gradual adaptation of the organizational c…	Retrospective	Linear	Theory of organisation routines	Literature review, Questionnaires, Professional Expertise, Piloting
Song, B. et al.	2016	The framework for sustainability evaluation of Community based LTC programmes	Framework	To evaluate community-based LTC programmes from the sustainability perspective	Evaluation	Community healthcare	Healthcare interventions or programmes	Weighted Scoring	Practitioners, Researchers	Continued Programme Activities, Capacity built	Not stated	Retrospective	Linear	Not stated	Literature review, Delphi Method, Analytic Hierarchy Process, Informed by previous scheirer and dearing Model
Sridharan, S. et al.	2007	Analysis of strategic plans to assess planning for sustainability of comprehensive community initiatives	Tool	To assess planning for sustainability	Evaluation	Community healthcare	Healthcare interventions or programmes	6 point scale	Not specified	Continued Programme Activities, Capacity built	Sustaining the collaborations between organizations involved in the network.	Prospective	Concurrent	Not stated	Documentary Analysis, interviews
Stefanini, A. & Ruck, N.	1992	Conceptual framework to monitor the performance of externally-assisted health projects	Framework	To monitor a project's efforts towards sustainability	Evaluation	Public health	Healthcare interventions or programmes	none	Not specified	Continued Programme Activities	The ability of a donor-supported project to be sustained over time after the end of the external support either through the same activities set up during project implmentation or through other activities.	Prospective	Concurrent	Not stated	Professional expertise
Story et al.	2017	Conceptual framework for the institutionalization of community-focused maternal, newborn and child health strategies into government health systems	Framework	To encourage collaboration and contribute to program planning and policy making for the institutionalization of community-focused health strategies	Planning	Public health	Healthcare interventions or programmes	none	Managers, Planners, Evaluators	Continued Programme Activities, Further development (adaptation)	Systems and structures are adapted and resources redistributed to build the institutional mechanisms that can ensure sustainability.	Prospective	Concurrent	Not stated	Professional expertise, Literature review
Tuyet Hanh, T.T. et al.	2009	Framework for Evaluating the Sustainability of Community-based Dengue Control Projects	Framework	The framework offers a practical tool for assessing sustainability. The 13 criteria and the five-interval sustainability score offer a quantifiable tool to assess and compare the sustainability of a project at different points of time or to compare the sustainability of a number of similar projects.	Evaluation	Community healthcare	Healthcare interventions or programmes	Five-point scale	Not specified	Continued Programme Activities	Operational definition of sustainability: the continuation of programs when the financial, organizational, and technical support of external donors/organizations has ceased	Retrospective	Linear	Not stated	Interviews, Literature review, Piloting
